# Supplementary material for: Healthcare Expenditure and Productivity Cost Savings from Reductions in Cardiovascular Disease and Type 2 Diabetes Associated with Increased Intake of Cereal Fibre among Australian Adults: A Cost of Illness Analysis
Source: Nutrients. 2018 Jan 2;10(1):34. doi: 10.3390/nu10010034 (PMC5793262; doi:10.3390/nu10010034)
Supplement: Supplementary file 1 [file nutrients-10-00034-s001.zip]

Archive with 9 entries (8 files):
- Supplementary_Table_1-3.docx
- __MACOSX/
- __MACOSX/._Supplementary_Table_1-3.docx
- Supplementary_Table_2-3.docx
- __MACOSX/._Supplementary_Table_2-3.docx
- Supplementary_Table_3-3.docx
- __MACOSX/._Supplementary_Table_3-3.docx
- Supplementary_Table_4-3.docx
- __MACOSX/._Supplementary_Table_4-3.docx
